# Supplementary material for: Rubisco packaging and stoichiometric composition of the native β-carboxysome in Synechococcus elongatus PCC7942
Source: Plant Physiol. 2024 Dec 16;197(1):kiae665. doi: 10.1093/plphys/kiae665 (PMC11973430; doi:10.1093/plphys/kiae665)
Supplement: kiae665_Supplementary_Data [file kiae665_supplementary_data.zip]

Archive with 7 entries (7 files):
- ds1.xlsx
- Supplementary Moive 4.mp4
- suppvideolegends.docx
- PP2024RA02517R1_Supplemental_Figures_and_Tables.pdf
- Supplementary Moive 1.mp4
- Supplementary Moive 2.mp4
- Supplementary Moive 3.mp4
