# Supplementary material for: Rubisco packaging and stoichiometric composition of the native β-carboxysome in Synechococcus elongatus PCC7942
Source: Plant Physiol. 2024 Dec 16;197(1):kiae665. doi: 10.1093/plphys/kiae665 (PMC11973430; doi:10.1093/plphys/kiae665)
Supplement: kiae665_Supplementary_Data [file kiae665_supplementary_data.zip › ds1.xlsx]

## Sheet: Beta CB QconCAT Output R2
Supplementary Data Set S1. QconCAT data of β-carboxysome proteins within the isolated Syn7942 β-carboxysome.
	Peptide Modified Sequence	light Isotope Label Type	light A_High Total Area	light A_Low Total Area	light B_High Total Area	light B_Low Total Area	light C_High Total Area	light C_Low Total Area	heavy Isotope Label Type	heavy A_High Total Area	heavy A_Low Total Area	heavy B_High Total Area	heavy B_Low Total Area	heavy C_High Total Area	heavy C_Low Total Area
CcmK2_1	VTLVGYEK	light	4466731008	7026293760	44433444864	35894239232	24089401344	20451395584	heavy	117820624	12319459	94084448	4397936	99447648	4001339
CcmK2_2	VTVIVR	light	2775581952	4554980864	27201624064	21906421760	20955056128	16427589632	heavy	71142232	9589585	76000056	4413626	73106480	6069366
CcmK3_1	GPVSEVETAVEAGLK	light	25807252	37371292	161737248	145101328	65827984	13439532	heavy	180822736	20021628	226643888	15767696	166154288	3536758
CcmK4_1	GFPPILAAADAMVK	light	255485248	346206464	1464086912	1271764096	656830720	404804480	heavy	199934752	21055026	258516048	16501257	205797392	9061885
CcmL_1	GTVVSTYK	light	7715149	10694026	56247228	44995932	22689572	16502374	heavy	35029820	3634649	37448932	2775348	33042776	1663376
CcmL_2	EPSLQGVK	light	7970738	8661091	65351772	55442456	31416168	19292754	heavy	18807232	1657997	25213676	1431199	21487264	955445
CcmM35_1	TSSWQSCAPIQSSNER	light	130722168	97862264	894346880	704610176	376445184	201411968	heavy	15182626	1162479	22877096	890060	13104408	337788
CcmM35_2	SLLNQGYR	light	405076800	577225344	2138209024	2187885056	1578576384	1085348480	heavy	85149400	11239624	95449304	7218639	87754248	4068431
CcmM58_2	YVPSGAIITTQQQADR	light	74026224	90544600	812235072	674075008	356834592	268646528	heavy	87892344	10076558	138777312	9074397	102197808	2930166
CcmN_1	SPQSSAIAHPTK	light	1582881	1613445	16157843	10950648	6851109	4585581	heavy	20575900	2099215	30639098	1383411	17202038	910359
CcmN_2	SADVTLIGYEK	light	79468	265531	42385	99564	9500219	358938	heavy	165594016	190940352	240018128	70314008	128225880	56405668
CcmO_2	TGSGFCTAIIR	light	7122456	991296	7877502	9260479	4948885	2166525	heavy	35867348	3645195	32875732	3151382	36910972	1639662
RbcL_1	DDENINSQPFQR	light	2149203968	2944936960	12374439936	10072562688	11180611584	7731877888	heavy	95465648	9945105	100644736	5877660	94105680	3046832
RbcS_1	SPQQVLDEVR	light	4516278272	5387323904	26895724544	24437622784	23099867136	17180925952	heavy	63895048	2947216	50872244	1638129	83131896	2283269
RbcS_2	LPLFDCK	light	1793424000	1710496896	10535517184	7550863360	8047022080	5684505600	heavy	55891876	4557672	55874320	2042234	47304596	1758680
CcmP_1	AALINILQVSAIGSFGR	light	23430160	12461904	63537776	47846176	26768758	12003734	heavy	96459184	4937258	87844112	11020684	67489696	2048476
RbcX_1	DQLAETNPAGAYR	light	5377773	2205973	15089072	8550317	8305274	1903805	heavy	130455832	12609206	150769520	9291743	139760528	3172029
CcaA_2	LIEGLR	light	20776898	31956170	194658720	183665440	146441280	116756096	heavy	23537262	2382010	29012874	1991351	25593246	879314
Control	EGVNDNEEGFFSAR	light	5164347	224307	5302452	112247	4627227	91198	heavy	178393024	17805088	214097056	13681722	167940752	7105498
